# Supplementary material for: Defects in Glutathione System in an Animal Model of Amyotrophic Lateral Sclerosis
Source: Antioxidants (Basel). 2023 Apr 27;12(5):1014. doi: 10.3390/antiox12051014 (PMC10215445; doi:10.3390/antiox12051014)
Supplement: Supplementary file 1 [file antioxidants-12-01014-s001.zip]

Archive with 1 entries (1 files):
- antioxidants-2324176-supplementary.pdf
